# Supplementary material for: Expression and role of nicotinic acetylcholine receptors during midbrain dopaminergic neuron differentiation from human induced pluripotent stem cells
Source: Neuropsychopharmacol Rep. 2023 Jun 27;43(3):440–5. doi: 10.1002/npr2.12361 (PMC10496050; doi:10.1002/npr2.12361)
Supplement: Supplementary file 2 — Table S1. [file NPR2-43-440-s002.xlsx]

## Sheet: Figure 2A
Experimental ID	nicotine 0			nicotine 10			nicotine 50			nicotine 100
	RQ	Cт	ΔCт	RQ	Cт	ΔCт	RQ	Cт	ΔCт	RQ	Cт	ΔCт
191019 diff7 D28 D42 nicotine alpha46beta2_data.xls	1	31.1832	10.5895	1.22912	30.9084	10.2919	1.62838	30.3698	9.88605	2.18068	29.8413	9.46472
200914 diff 19 D28-D42 nic a6s+blocker_data.xls	1	29.2357	9.46305	1.67944	28.2192	8.71506	2.78019	27.2321	7.98786	2.87567	27.5202	7.93915
200924 Di 20 D28-D42 nic a6s_data.xls	1	30.527	10.7147	1.34566	30.2791	10.2864	1.56585	29.5721	10.0678	2.22892	29.4799	9.55837
MEAN	1			1.41807			1.99147			2.42843
SEM	1.57009e-16			0.134944			0.39477			0.224056

## Sheet: Figure 2B
Experimental ID	vehicle			5-iodo 0.1			5-iodo 0.1 + bPiDi 10
	RQ	Cт	ΔCт	RQ	Cт	ΔCт	RQ	Cт	ΔCт
200914 diff 19 D28-D42 nic a6s+blocker_data.xls	1	29.2357	9.46305	3.02044	27.8265	7.86829	0.359466	33.1733	10.9391
200924 Di 20 D28-D42 nic a6s_data.xlsx	1	30.527	10.7147	2.88568	29.62	9.18581	0.239458	35.6406	12.7769
210530 diff 25 D42 nicotine a6s a6b_data.xls	1	32.6948	12.7656	1.41759	31.8052	12.2829	0.247299	34.9955	14.802
MEAN	1			2.44124			0.282074
SEM	1.57009e-16			0.513301			0.0387619
